# Supplementary material for: Identification of Druggable Cancer Driver Genes Amplified across TCGA Datasets
Source: PLoS One. 2014 May 29;9(5):e98293. doi: 10.1371/journal.pone.0098293 (PMC4038530; doi:10.1371/journal.pone.0098293)
Supplement: Table S1 — Identification of gene amplification in TCGA datasets using GISTIC2 algorithm (cBio portal). (XLSX) [file pone.0098293.s005.xlsx]

## Sheet: Sheet 1
Supplementary Table 1. Identification of gene amplification in TCGA datasets using GISTIC2 algorithm (cBio portal)
Gene	Study*	EntrezID	Chrom	Cytoband	Description
CCNE1	7	898	19	19q12	cyclin E1 [Source:HGNC Symbol;Acc:1589]
EGFR	7	1956	7	7p11.2	epidermal growth factor receptor [Source:HGNC Symbol;Acc:3236]
CPM	6	1368	12	12q15	carboxypeptidase M [Source:HGNC Symbol;Acc:2311]
CPSF6	6	11052	12	12q15	cleavage and polyadenylation specific factor 6, 68kDa [Source:HGNC Symbol;Acc:13871]
MDM2	6	4193	12	12q15	Mdm2, p53 E3 ubiquitin protein ligase homolog (mouse) [Source:HGNC Symbol;Acc:6973]
CCND1	5	595	11	11q13.3	cyclin D1 [Source:HGNC Symbol;Acc:1582]
ORAOV1	5	220064	11	11q13.3	oral cancer overexpressed 1 [Source:HGNC Symbol;Acc:17589]
ADAMTSL4	5	54507	1	1q21.3	ADAMTS-like 4 [Source:HGNC Symbol;Acc:19706]
AHRR	5	57491	5	5p15.33	aryl-hydrocarbon receptor repressor [Source:HGNC Symbol;Acc:346]
BRD9	5	65980	5	5p15.33	bromodomain containing 9 [Source:HGNC Symbol;Acc:25818]
C5ORF55	5	NA	5	5p15.33	NA
CCDC127	5	133957	5	5p15.33	coiled-coil domain containing 127 [Source:HGNC Symbol;Acc:30520]
CCT2	5	10576	12	12q15	chaperonin containing TCP1, subunit 2 (beta) [Source:HGNC Symbol;Acc:1615]
CEP72	5	55722	5	5p15.33	centrosomal protein 72kDa [Source:HGNC Symbol;Acc:25547]
CLPTM1L	5	81037	5	5p15.33	CLPTM1-like [Source:HGNC Symbol;Acc:24308]
CTSS	5	1520	1	1q21.3	cathepsin S [Source:HGNC Symbol;Acc:2545]
ECM1	5	1893	1	1q21.3	extracellular matrix protein 1 [Source:HGNC Symbol;Acc:3153]
ENSA	5	2029	1	1q21.3	endosulfine alpha [Source:HGNC Symbol;Acc:3360]
ERBB2	5	2064	17	17q12	v-erb-b2 erythroblastic leukemia viral oncogene homolog 2, neuro/glioblastoma derived oncogene homolog (avian) [Source:HGNC Symbol;Acc:3430]
EXOC3	5	11336	5	5p15.33	exocyst complex component 3 [Source:HGNC Symbol;Acc:30378]
FRS2	5	10818	12	12q15	fibroblast growth factor receptor substrate 2 [Source:HGNC Symbol;Acc:16971]
GOLPH3L	5	55204	1	1q21.3	golgi phosphoprotein 3-like [Source:HGNC Symbol;Acc:24882]
HORMAD1	5	84072	1	1q21.3	HORMA domain containing 1 [Source:HGNC Symbol;Acc:25245]
LRRC14B	5	389257	5	5p15.33	leucine rich repeat containing 14B [Source:HGNC Symbol;Acc:37268]
LYZ	5	4069	12	12q15	lysozyme [Source:HGNC Symbol;Acc:6740]
MCL1	5	4170	1	1q21.3	myeloid cell leukemia sequence 1 (BCL2-related) [Source:HGNC Symbol;Acc:6943]
NKD2	5	85409	5	5p15.33	naked cuticle homolog 2 (Drosophila) [Source:HGNC Symbol;Acc:17046]
PDCD6	5	10016	5	5p15.33	programmed cell death 6 [Source:HGNC Symbol;Acc:8765]
PGAP3	5	93210	17	17q12	post-GPI attachment to proteins 3 [Source:HGNC Symbol;Acc:23719]
PLEKHG4B	5	153478	5	5p15.33	pleckstrin homology domain containing, family G (with RhoGef domain) member 4B [Source:HGNC Symbol;Acc:29399]
PP7080	5	NA	5	5p15.33	NA
SDHA	5	6389	5	5p15.33	succinate dehydrogenase complex, subunit A, flavoprotein (Fp) [Source:HGNC Symbol;Acc:10680]
SLC12A7	5	10723	5	5p15.33	solute carrier family 12 (potassium/chloride transporters), member 7 [Source:HGNC Symbol;Acc:10915]
SLC6A18	5	348932	5	5p15.33	solute carrier family 6, member 18 [Source:HGNC Symbol;Acc:26441]
SLC6A19	5	340024	5	5p15.33	solute carrier family 6 (neutral amino acid transporter), member 19 [Source:HGNC Symbol;Acc:27960]
SLC6A3	5	6531	5	5p15.33	solute carrier family 6 (neurotransmitter transporter, dopamine), member 3 [Source:HGNC Symbol;Acc:11049]
SLC9A3	5	6550	5	5p15.33	solute carrier family 9, subfamily A (NHE3, cation proton antiporter 3), member 3 [Source:HGNC Symbol;Acc:11073]
TERT	5	7015	5	5p15.33	telomerase reverse transcriptase [Source:HGNC Symbol;Acc:11730]
TPPP	5	11076	5	5p15.33	tubulin polymerization promoting protein [Source:HGNC Symbol;Acc:24164]
TRIP13	5	9319	5	5p15.33	thyroid hormone receptor interactor 13 [Source:HGNC Symbol;Acc:12307]
YEATS4	5	8089	12	12q15	YEATS domain containing 4 [Source:HGNC Symbol;Acc:24859]
ZDHHC11	5	100996904	5	5p15.33	zinc finger, DHHC-type containing 11 [Source:HGNC Symbol;Acc:19158]
BCL2L1	4	598	20	20q11.21	BCL2-like 1 [Source:HGNC Symbol;Acc:992]
COX4I2	4	84701	20	20q11.21	cytochrome c oxidase subunit IV isoform 2 (lung) [Source:HGNC Symbol;Acc:16232]
HM13	4	81502	20	20q11.21	histocompatibility (minor) 13 [Source:HGNC Symbol;Acc:16435]
ID1	4	3397	20	20q11.21	inhibitor of DNA binding 1, dominant negative helix-loop-helix protein [Source:HGNC Symbol;Acc:5360]
MYC	4	4609	8	8q24.21	v-myc myelocytomatosis viral oncogene homolog (avian) [Source:HGNC Symbol;Acc:7553]
PSIMCT-1	4	NA	20	20q11.21	NA
TPX2	4	22974	20	20q11.21	TPX2, microtubule-associated, homolog (Xenopus laevis) [Source:HGNC Symbol;Acc:1249]
C19ORF12	4	NA	19	19q12	NA
GRB7	4	2886	17	17q12	growth factor receptor-bound protein 7 [Source:HGNC Symbol;Acc:4567]
KRAS	4	3845	12	12p12.1	v-Ki-ras2 Kirsten rat sarcoma viral oncogene homolog [Source:HGNC Symbol;Acc:6407]
LOC100506688	4	NA	5	5p15.33	NA
LRRC10	4	376132	12	12q15	leucine rich repeat containing 10 [Source:HGNC Symbol;Acc:20264]
LYRM5	4	144363	12	12p12.1	LYR motif containing 5 [Source:HGNC Symbol;Acc:27052]
MECOM	4	2122	3	3q26.2	MDS1 and EVI1 complex locus [Source:HGNC Symbol;Acc:3498]
MIEN1	4	84299	17	17q12	migration and invasion enhancer 1 [Source:HGNC Symbol;Acc:28230]
NOTCH2	4	4853	1	1p12	notch 2 [Source:HGNC Symbol;Acc:7882]
RPRD2	4	23248	1	1q21.2	regulation of nuclear pre-mRNA domain containing 2 [Source:HGNC Symbol;Acc:29039]
TARS2	4	80222	1	1q21.2	threonyl-tRNA synthetase 2, mitochondrial (putative) [Source:HGNC Symbol;Acc:30740]
URI1	4	8725	19	19q12	URI1, prefoldin-like chaperone [Source:HGNC Symbol;Acc:13236]
FGF19	3	9965	11	11q13.3	fibroblast growth factor 19 [Source:HGNC Symbol;Acc:3675]
KLF5	3	688	13	13q22.1	Kruppel-like factor 5 (intestinal) [Source:HGNC Symbol;Acc:6349]
LINC00028	3	140875	20	20q11.21	long intergenic non-protein coding RNA 28 [Source:HGNC Symbol;Acc:16224]
REM1	3	28954	20	20q11.21	RAS (RAD and GEM)-like GTP-binding 1 [Source:HGNC Symbol;Acc:15922]
ACP6	3	51205	1	1q21.2	acid phosphatase 6, lysophosphatidic [Source:HGNC Symbol;Acc:29609]
ACTRT3	3	84517	3	3q26.2	actin-related protein T3 [Source:HGNC Symbol;Acc:24022]
ANKRD34A	3	284615	1	1q21.2	ankyrin repeat domain 34A [Source:HGNC Symbol;Acc:27639]
ANKRD35	3	148741	1	1q21.2	ankyrin repeat domain 35 [Source:HGNC Symbol;Acc:26323]
ANP32E	3	81611	1	1q21.2	acidic (leucine-rich) nuclear phosphoprotein 32 family, member E [Source:HGNC Symbol;Acc:16673]
ANXA9	3	8416	1	1q21.2	annexin A9 [Source:HGNC Symbol;Acc:547]
APH1A	3	51107	1	1q21.2	anterior pharynx defective 1 homolog A (C. elegans) [Source:HGNC Symbol;Acc:29509]
ARNT	3	405	1	1q21.2	aryl hydrocarbon receptor nuclear translocator [Source:HGNC Symbol;Acc:700]
B4GALNT3	3	283358	12	12p13.33	beta-1,4-N-acetyl-galactosaminyl transferase 3 [Source:HGNC Symbol;Acc:24137]
BCL9	3	607	1	1q21.2	B-cell CLL/lymphoma 9 [Source:HGNC Symbol;Acc:1008]
BEST3	3	144453	12	12q15	bestrophin 3 [Source:HGNC Symbol;Acc:17105]
BNIPL	3	149428	1	1q21.2	BCL2/adenovirus E1B 19kD interacting protein like [Source:HGNC Symbol;Acc:16976]
BOLA1	3	51027	1	1q21.2	bolA homolog 1 (E. coli) [Source:HGNC Symbol;Acc:24263]
C1ORF51	3	NA	1	1q21.2	NA
C1ORF54	3	NA	1	1q21.2	NA
C1ORF56	3	NA	1	1q21.2	NA
CA14	3	23632	1	1q21.2	carbonic anhydrase XIV [Source:HGNC Symbol;Acc:1372]
CASC1	3	55259	12	12p12.1	cancer susceptibility candidate 1 [Source:HGNC Symbol;Acc:29599]
CCDC77	3	84318	12	12p13.33	coiled-coil domain containing 77 [Source:HGNC Symbol;Acc:28203]
CD160	3	11126	1	1q21.2	CD160 molecule [Source:HGNC Symbol;Acc:17013]
CDC42SE1	3	56882	1	1q21.2	CDC42 small effector 1 [Source:HGNC Symbol;Acc:17719]
CELF3	3	11189	1	1q21.2	CUGBP, Elav-like family member 3 [Source:HGNC Symbol;Acc:11967]
CERS2	3	29956	1	1q21.2	ceramide synthase 2 [Source:HGNC Symbol;Acc:14076]
CGN	3	57530	1	1q21.2	cingulin [Source:HGNC Symbol;Acc:17429]
CHD1L	3	9557	1	1q21.2	chromodomain helicase DNA binding protein 1-like [Source:HGNC Symbol;Acc:1916]
CRCT1	3	54544	1	1q21.2	cysteine-rich C-terminal 1 [Source:HGNC Symbol;Acc:29875]
CRNN	3	49860	1	1q21.2	cornulin [Source:HGNC Symbol;Acc:1230]
CTSK	3	1513	1	1q21.2	cathepsin K [Source:HGNC Symbol;Acc:2536]
ERC1	3	23085	12	12p13.33	ELKS/RAB6-interacting/CAST family member 1 [Source:HGNC Symbol;Acc:17072]
EYS	3	346007	6	6q12	eyes shut homolog (Drosophila) [Source:HGNC Symbol;Acc:21555]
FAM138D	3	677784	12	12p13.33	family with sequence similarity 138, member D [Source:HGNC Symbol;Acc:33583]
FAM63A	3	55793	1	1q21.2	family with sequence similarity 63, member A [Source:HGNC Symbol;Acc:25648]
FAM91A2	3	57234	1	1q21.2	family with sequence similarity 91, member A2 [Source:HGNC Symbol;Acc:29050]
FCGR1A	3	2210	1	1q21.2	Fc fragment of IgG, high affinity Ia, receptor (CD64) [Source:HGNC Symbol;Acc:3613]
FCGR1B	3	100132417	1	1q21.2	Fc fragment of IgG, high affinity Ib, receptor (CD64) [Source:HGNC Symbol;Acc:3614]
FGFR3	3	2261	4	4p16.3	fibroblast growth factor receptor 3 [Source:HGNC Symbol;Acc:3690]
FLG	3	2312	1	1q21.2	filaggrin [Source:HGNC Symbol;Acc:3748]
FMO5	3	2330	1	1q21.2	flavin containing monooxygenase 5 [Source:HGNC Symbol;Acc:3773]
GABPB2	3	126626	1	1q21.2	GA binding protein transcription factor, beta subunit 2 [Source:HGNC Symbol;Acc:28441]
GJA5	3	2702	1	1q21.2	gap junction protein, alpha 5, 40kDa [Source:HGNC Symbol;Acc:4279]
GJA8	3	2703	1	1q21.2	gap junction protein, alpha 8, 50kDa [Source:HGNC Symbol;Acc:4281]
GNB4	3	59345	3	3q26.32	guanine nucleotide binding protein (G protein), beta polypeptide 4 [Source:HGNC Symbol;Acc:20731]
GNRHR2	3	114814	1	1q21.2	gonadotropin-releasing hormone (type 2) receptor 2 [Source:HGNC Symbol;Acc:16341]
GPR89B	3	653519	1	1q21.2	G protein-coupled receptor 89B [Source:HGNC Symbol;Acc:13840]
HFE2	3	148738	1	1q21.2	hemochromatosis type 2 (juvenile) [Source:HGNC Symbol;Acc:4887]
HIST2H2AA3	3	723790	1	1q21.2	histone cluster 2, H2aa3 [Source:HGNC Symbol;Acc:4736]
HIST2H2AB	3	317772	1	1q21.2	histone cluster 2, H2ab [Source:HGNC Symbol;Acc:20508]
HIST2H2AC	3	8338	1	1q21.2	histone cluster 2, H2ac [Source:HGNC Symbol;Acc:4738]
HIST2H2BA	3	337875	1	1q21.2	histone cluster 2, H2ba (pseudogene) [Source:HGNC Symbol;Acc:20560]
HIST2H2BC	3	337873	1	1q21.2	histone cluster 2, H2bc (pseudogene) [Source:HGNC Symbol;Acc:20516]
HIST2H2BE	3	8349	1	1q21.2	histone cluster 2, H2be [Source:HGNC Symbol;Acc:4760]
HIST2H3A	3	653604	1	1q21.2	histone cluster 2, H3a [Source:HGNC Symbol;Acc:20505]
HIST2H3C	3	653604	1	1q21.2	histone cluster 2, H3c [Source:HGNC Symbol;Acc:20503]
HIST2H4A	3	554313	1	1q21.2	histone cluster 2, H4a [Source:HGNC Symbol;Acc:4794]
IKZF3	3	22806	17	17q12	IKAROS family zinc finger 3 (Aiolos) [Source:HGNC Symbol;Acc:13178]
IQSEC3	3	100996825	12	12p13.33	IQ motif and Sec7 domain 3 [Source:HGNC Symbol;Acc:29193]
ITGA10	3	8515	1	1q21.2	integrin, alpha 10 [Source:HGNC Symbol;Acc:6135]
KCNMB2	3	10242	3	3q26.32	potassium large conductance calcium-activated channel, subfamily M, beta member 2 [Source:HGNC Symbol;Acc:6286]
KCNMB3	3	27094	3	3q26.32	potassium large conductance calcium-activated channel, subfamily M beta member 3 [Source:HGNC Symbol;Acc:6287]
KDM5A	3	5927	12	12p13.33	lysine (K)-specific demethylase 5A [Source:HGNC Symbol;Acc:9886]
LANCL2	3	55915	7	7p11.2	LanC lantibiotic synthetase component C-like 2 (bacterial) [Source:HGNC Symbol;Acc:6509]
LCE1B	3	353132	1	1q21.2	late cornified envelope 1B [Source:HGNC Symbol;Acc:16611]
LCE1C	3	353133	1	1q21.2	late cornified envelope 1C [Source:HGNC Symbol;Acc:29464]
LCE1D	3	353134	1	1q21.2	late cornified envelope 1D [Source:HGNC Symbol;Acc:29465]
LCE1E	3	353135	1	1q21.2	late cornified envelope 1E [Source:HGNC Symbol;Acc:29466]
LCE1F	3	353137	1	1q21.2	late cornified envelope 1F [Source:HGNC Symbol;Acc:29467]
LCE2A	3	353139	1	1q21.2	late cornified envelope 2A [Source:HGNC Symbol;Acc:29469]
LCE2B	3	26239	1	1q21.2	late cornified envelope 2B [Source:HGNC Symbol;Acc:16610]
LCE2C	3	353140	1	1q21.2	late cornified envelope 2C [Source:HGNC Symbol;Acc:29460]
LCE2D	3	353141	1	1q21.2	late cornified envelope 2D [Source:HGNC Symbol;Acc:16518]
LCE3A	3	353142	1	1q21.2	late cornified envelope 3A [Source:HGNC Symbol;Acc:29461]
LCE3B	3	353143	1	1q21.2	late cornified envelope 3B [Source:HGNC Symbol;Acc:29462]
LCE3C	3	353144	1	1q21.2	late cornified envelope 3C [Source:HGNC Symbol;Acc:16612]
LCE3D	3	84648	1	1q21.2	late cornified envelope 3D [Source:HGNC Symbol;Acc:16615]
LCE3E	3	353145	1	1q21.2	late cornified envelope 3E [Source:HGNC Symbol;Acc:29463]
LCE4A	3	199834	1	1q21.2	late cornified envelope 4A [Source:HGNC Symbol;Acc:16613]
LCE5A	3	254910	1	1q21.2	late cornified envelope 5A [Source:HGNC Symbol;Acc:16614]
LETM1	3	3954	4	4p16.3	leucine zipper-EF-hand containing transmembrane protein 1 [Source:HGNC Symbol;Acc:6556]
LINGO4	3	339398	1	1q21.2	leucine rich repeat and Ig domain containing 4 [Source:HGNC Symbol;Acc:31814]
LIX1L	3	128077	1	1q21.2	Lix1 homolog (mouse)-like [Source:HGNC Symbol;Acc:28715]
LOC100288778	3	NA	12	12p13.33	NA
LOC574538	3	NA	12	12p13.33	NA
LRMP	3	4033	12	12p12.1	lymphoid-restricted membrane protein [Source:HGNC Symbol;Acc:6690]
LRRC34	3	151827	3	3q26.2	leucine rich repeat containing 34 [Source:HGNC Symbol;Acc:28408]
MDM4	3	4194	1	1q32.1	Mdm4 p53 binding protein homolog (mouse) [Source:HGNC Symbol;Acc:6974]
MFN1	3	55669	3	3q26.32	mitofusin 1 [Source:HGNC Symbol;Acc:18262]
MLLT11	3	10962	1	1q21.2	myeloid/lymphoid or mixed-lineage leukemia (trithorax homolog, Drosophila); translocated to, 11 [Source:HGNC Symbol;Acc:16997]
MRPL9	3	65005	1	1q21.2	mitochondrial ribosomal protein L9 [Source:HGNC Symbol;Acc:14277]
MRPS21	3	54460	1	1q21.2	mitochondrial ribosomal protein S21 [Source:HGNC Symbol;Acc:14046]
MTMR11	3	10903	1	1q21.2	myotubularin related protein 11 [Source:HGNC Symbol;Acc:24307]
MYEOV	3	26579	11	11q13.3	myeloma overexpressed (in a subset of t(11;14) positive multiple myelomas) [Source:HGNC Symbol;Acc:7563]
MYNN	3	55892	3	3q26.2	myoneurin [Source:HGNC Symbol;Acc:14955]
NBPF11	3	200030	1	1q21.2	neuroblastoma breakpoint family, member 11 [Source:HGNC Symbol;Acc:31993]
NBPF14	3	25832	1	1q21.2	neuroblastoma breakpoint family, member 14 [Source:HGNC Symbol;Acc:25232]
NBPF15	3	284565	1	1q21.2	neuroblastoma breakpoint family, member 15 [Source:HGNC Symbol;Acc:28791]
NINJ2	3	4815	12	12p13.33	ninjurin 2 [Source:HGNC Symbol;Acc:7825]
NUDT17	3	200035	1	1q21.2	nudix (nucleoside diphosphate linked moiety X)-type motif 17 [Source:HGNC Symbol;Acc:26618]
NUP107	3	57122	12	12q15	nucleoporin 107kDa [Source:HGNC Symbol;Acc:29914]
OAZ3	3	51686	1	1q21.2	ornithine decarboxylase antizyme 3 [Source:HGNC Symbol;Acc:8097]
OTUD7B	3	56957	1	1q21.2	OTU domain containing 7B [Source:HGNC Symbol;Acc:16683]
PDE4DIP	3	100996761	1	1q21.2	phosphodiesterase 4D interacting protein [Source:HGNC Symbol;Acc:15580]
PDGFRA	3	5156	4	4q12	platelet-derived growth factor receptor, alpha polypeptide [Source:HGNC Symbol;Acc:8803]
PDIA3P	3	171423	1	1q21.2	protein disulfide isomerase family A, member 3 pseudogene [Source:HGNC Symbol;Acc:4607]
PDZK1	3	5174	1	1q21.2	PDZ domain containing 1 [Source:HGNC Symbol;Acc:8821]
PEX11B	3	8799	1	1q21.2	peroxisomal biogenesis factor 11 beta [Source:HGNC Symbol;Acc:8853]
PI4KB	3	5298	1	1q21.2	phosphatidylinositol 4-kinase, catalytic, beta [Source:HGNC Symbol;Acc:8984]
PIAS3	3	10401	1	1q21.2	protein inhibitor of activated STAT, 3 [Source:HGNC Symbol;Acc:16861]
PIK3C2B	3	5287	1	1q32.1	phosphatidylinositol-4-phosphate 3-kinase, catalytic subunit type 2 beta [Source:HGNC Symbol;Acc:8972]
PIK3CA	3	5290	3	3q26.32	phosphatidylinositol-4,5-bisphosphate 3-kinase, catalytic subunit alpha [Source:HGNC Symbol;Acc:8975]
PIP5K1A	3	8394	1	1q21.2	phosphatidylinositol-4-phosphate 5-kinase, type I, alpha [Source:HGNC Symbol;Acc:8994]
PLEKHF1	3	79156	19	19q12	pleckstrin homology domain containing, family F (with FYVE domain) member 1 [Source:HGNC Symbol;Acc:20764]
PLEKHO1	3	51177	1	1q21.2	pleckstrin homology domain containing, family O member 1 [Source:HGNC Symbol;Acc:24310]
PNMT	3	5409	17	17q12	phenylethanolamine N-methyltransferase [Source:HGNC Symbol;Acc:9160]
POGZ	3	23126	1	1q21.2	pogo transposable element with ZNF domain [Source:HGNC Symbol;Acc:18801]
POLR3C	3	10623	1	1q21.2	polymerase (RNA) III (DNA directed) polypeptide C (62kD) [Source:HGNC Symbol;Acc:30076]
POLR3GL	3	84265	1	1q21.2	polymerase (RNA) III (DNA directed) polypeptide G (32kD)-like [Source:HGNC Symbol;Acc:28466]
PPIAL4A	3	100996725	1	1q21.2	peptidylprolyl isomerase A (cyclophilin A)-like 4A [Source:HGNC Symbol;Acc:24369]
PRKAB2	3	5565	1	1q21.2	protein kinase, AMP-activated, beta 2 non-catalytic subunit [Source:HGNC Symbol;Acc:9379]
PRMT8	3	56341	12	12p13.33	protein arginine methyltransferase 8 [Source:HGNC Symbol;Acc:5188]
PRPF3	3	9129	1	1q21.2	PRP3 pre-mRNA processing factor 3 homolog (S. cerevisiae) [Source:HGNC Symbol;Acc:17348]
PRUNE	3	58497	1	1q21.2	prune homolog (Drosophila) [Source:HGNC Symbol;Acc:13420]
PSMB4	3	5692	1	1q21.2	proteasome (prosome, macropain) subunit, beta type, 4 [Source:HGNC Symbol;Acc:9541]
PSMD4	3	5710	1	1q21.2	proteasome (prosome, macropain) 26S subunit, non-ATPase, 4 [Source:HGNC Symbol;Acc:9561]
PTP4A1	3	7803	6	6q12	protein tyrosine phosphatase type IVA, member 1 [Source:HGNC Symbol;Acc:9634]
RAB3IP	3	117177	12	12q15	RAB3A interacting protein (rabin3) [Source:HGNC Symbol;Acc:16508]
RAD52	3	5893	12	12p13.33	RAD52 homolog (S. cerevisiae) [Source:HGNC Symbol;Acc:9824]
RBM8A	3	9939	1	1q21.2	RNA binding motif protein 8A [Source:HGNC Symbol;Acc:9905]
RFX5	3	5993	1	1q21.2	regulatory factor X, 5 (influences HLA class II expression) [Source:HGNC Symbol;Acc:9986]
RIIAD1	3	284485	1	1q21.2	regulatory subunit of type II PKA R-subunit (RIIa) domain containing 1 [Source:HGNC Symbol;Acc:26686]
RNF115	3	27246	1	1q21.2	ring finger protein 115 [Source:HGNC Symbol;Acc:18154]
RORC	3	6097	1	1q21.2	RAR-related orphan receptor C [Source:HGNC Symbol;Acc:10260]
RPTN	3	126638	1	1q21.2	repetin [Source:HGNC Symbol;Acc:26809]
S100A10	3	6281	1	1q21.2	S100 calcium binding protein A10 [Source:HGNC Symbol;Acc:10487]
S100A11	3	6282	1	1q21.2	S100 calcium binding protein A11 [Source:HGNC Symbol;Acc:10488]
SCNM1	3	100534012	1	1q21.2	sodium channel modifier 1 [Source:HGNC Symbol;Acc:23136]
SEC22B	3	100996517	1	1q21.2	SEC22 vesicle trafficking protein homolog B (S. cerevisiae) (gene/pseudogene) [Source:HGNC Symbol;Acc:10700]
SELENBP1	3	8991	1	1q21.2	selenium binding protein 1 [Source:HGNC Symbol;Acc:10719]
SEMA6C	3	10500	1	1q21.2	sema domain, transmembrane domain (TM), and cytoplasmic domain, (semaphorin) 6C [Source:HGNC Symbol;Acc:10740]
SETDB1	3	9869	1	1q21.2	SET domain, bifurcated 1 [Source:HGNC Symbol;Acc:10761]
SF3B4	3	10262	1	1q21.2	splicing factor 3b, subunit 4, 49kDa [Source:HGNC Symbol;Acc:10771]
SLC35E3	3	55508	12	12q15	solute carrier family 35, member E3 [Source:HGNC Symbol;Acc:20864]
SLC6A12	3	6539	12	12p13.33	solute carrier family 6 (neurotransmitter transporter, betaine/GABA), member 12 [Source:HGNC Symbol;Acc:11045]
SLC6A13	3	6540	12	12p13.33	solute carrier family 6 (neurotransmitter transporter, GABA), member 13 [Source:HGNC Symbol;Acc:11046]
SNX27	3	81609	1	1q21.2	sorting nexin family member 27 [Source:HGNC Symbol;Acc:20073]
SOX2	3	6657	3	3q26.33	SRY (sex determining region Y)-box 2 [Source:HGNC Symbol;Acc:11195]
SOX2-OT	3	347689	3	3q26.33	SOX2 overlapping transcript (non-protein coding) [Source:HGNC Symbol;Acc:20209]
STARD3	3	10948	17	17q12	StAR-related lipid transfer (START) domain containing 3 [Source:HGNC Symbol;Acc:17579]
SV2A	3	9900	1	1q21.2	synaptic vesicle glycoprotein 2A [Source:HGNC Symbol;Acc:20566]
TCAP	3	8557	17	17q12	titin-cap (telethonin) [Source:HGNC Symbol;Acc:11610]
TCHH	3	7062	1	1q21.2	trichohyalin [Source:HGNC Symbol;Acc:11791]
TCHHL1	3	126637	1	1q21.2	trichohyalin-like 1 [Source:HGNC Symbol;Acc:31796]
TDRKH	3	11022	1	1q21.2	tudor and KH domain containing [Source:HGNC Symbol;Acc:11713]
TERC	3	7012	3	3q26.2	telomerase RNA component [Source:HGNC Symbol;Acc:11727]
THEM4	3	117145	1	1q21.2	thioesterase superfamily member 4 [Source:HGNC Symbol;Acc:17947]
THEM5	3	284486	1	1q21.2	thioesterase superfamily member 5 [Source:HGNC Symbol;Acc:26755]
TMOD4	3	29765	1	1q21.2	tropomodulin 4 (muscle) [Source:HGNC Symbol;Acc:11874]
TNFAIP8L2	3	79626	1	1q21.2	tumor necrosis factor, alpha-induced protein 8-like 2 [Source:HGNC Symbol;Acc:26277]
TUFT1	3	7286	1	1q21.2	tuftelin 1 [Source:HGNC Symbol;Acc:12422]
TXNIP	3	10628	1	1q21.2	thioredoxin interacting protein [Source:HGNC Symbol;Acc:16952]
VOPP1	3	100996742	7	7p11.2	vesicular, overexpressed in cancer, prosurvival protein 1 [Source:HGNC Symbol;Acc:34518]
VPS45	3	11311	1	1q21.2	vacuolar protein sorting 45 homolog (S. cerevisiae) [Source:HGNC Symbol;Acc:14579]
VPS72	3	6944	1	1q21.2	vacuolar protein sorting 72 homolog (S. cerevisiae) [Source:HGNC Symbol;Acc:11644]
WNK1	3	65125	12	12p13.33	WNK lysine deficient protein kinase 1 [Source:HGNC Symbol;Acc:14540]
ZMAT3	3	64393	3	3q26.32	zinc finger, matrin-type 3 [Source:HGNC Symbol;Acc:29983]
ZNF639	3	51193	3	3q26.32	zinc finger protein 639 [Source:HGNC Symbol;Acc:30950]
ZNF687	3	57592	1	1q21.2	zinc finger protein 687 [Source:HGNC Symbol;Acc:29277]
ANO1	2	55107	11	11q13.3	anoctamin 1, calcium activated chloride channel [Source:HGNC Symbol;Acc:21625]
CLOCK	2	9575	4	4q12	clock homolog (mouse) [Source:HGNC Symbol;Acc:2082]
DEFB124	2	245937	20	20q11.21	defensin, beta 124 [Source:HGNC Symbol;Acc:18104]
FADD	2	8772	11	11q13.3	Fas (TNFRSF6)-associated via death domain [Source:HGNC Symbol;Acc:3573]
FGF3	2	2248	11	11q13.3	fibroblast growth factor 3 [Source:HGNC Symbol;Acc:3681]
FGF4	2	2249	11	11q13.3	fibroblast growth factor 4 [Source:HGNC Symbol;Acc:3682]
NMU	2	10874	4	4q12	neuromedin U [Source:HGNC Symbol;Acc:7859]
PDCL2	2	132954	4	4q12	phosducin-like 2 [Source:HGNC Symbol;Acc:29524]
POU5F1B	2	5462	8	8q24.21	POU class 5 homeobox 1B [Source:HGNC Symbol;Acc:9223]
PPFIA1	2	8500	11	11q13.3	protein tyrosine phosphatase, receptor type, f polypeptide (PTPRF), interacting protein (liprin), alpha 1 [Source:HGNC Symbol;Acc:9245]
SRD5A3	2	79644	4	4q12	steroid 5 alpha-reductase 3 [Source:HGNC Symbol;Acc:25812]
TMEM165	2	55858	4	4q12	transmembrane protein 165 [Source:HGNC Symbol;Acc:30760]
ABHD16B	2	140701	20	20q13.33	abhydrolase domain containing 16B [Source:HGNC Symbol;Acc:16128]
ACTL6A	2	86	3	3q26.33	actin-like 6A [Source:HGNC Symbol;Acc:24124]
ADAMTS3	2	9508	4	4q13.3	ADAM metallopeptidase with thrombospondin type 1 motif, 3 [Source:HGNC Symbol;Acc:219]
ADARB2	2	105	10	10p15.3	adenosine deaminase, RNA-specific, B2 [Source:HGNC Symbol;Acc:227]
ADIPOR2	2	79602	12	12p13.33	adiponectin receptor 2 [Source:HGNC Symbol;Acc:24041]
ALB	2	213	4	4q13.3	albumin [Source:HGNC Symbol;Acc:399]
ANK1	2	286	8	8p11.21	ankyrin 1, erythrocytic [Source:HGNC Symbol;Acc:492]
ANKRD17	2	26057	4	4q13.3	ankyrin repeat domain 17 [Source:HGNC Symbol;Acc:23575]
ANXA11	2	311	10	10q22.3	annexin A11 [Source:HGNC Symbol;Acc:535]
ARFRP1	2	10139	20	20q13.33	ADP-ribosylation factor related protein 1 [Source:HGNC Symbol;Acc:662]
ASB13	2	79754	10	10p15.1	ankyrin repeat and SOCS box containing 13 [Source:HGNC Symbol;Acc:19765]
ATP11B	2	23200	3	3q26.33	ATPase, class VI, type 11B [Source:HGNC Symbol;Acc:13553]
ATP2B4	2	493	1	1q32.1	ATPase, Ca++ transporting, plasma membrane 4 [Source:HGNC Symbol;Acc:817]
BCAT1	2	586	12	12p12.1	branched chain amino-acid transaminase 1, cytosolic [Source:HGNC Symbol;Acc:976]
BCL7C	2	9274	16	16p11.2	B-cell CLL/lymphoma 7C [Source:HGNC Symbol;Acc:1006]
BMP8A	2	353500	1	1p34.3	bone morphogenetic protein 8a [Source:HGNC Symbol;Acc:21650]
BRD4	2	23476	19	19p13.11	bromodomain containing 4 [Source:HGNC Symbol;Acc:13575]
BYSL	2	705	6	6p21.1	bystin-like [Source:HGNC Symbol;Acc:1157]
C12ORF4	2	NA	12	12p13.32	NA
C12ORF5	2	NA	12	12p13.32	NA
C12ORF77	2	NA	12	12p12.1	NA
C20ORF195	2	NA	20	20q13.33	NA
C20ORF201	2	NA	20	20q13.33	NA
C5ORF38	2	NA	5	5p15.33	NA
CACNA1C	2	775	12	12p13.33	calcium channel, voltage-dependent, L type, alpha 1C subunit [Source:HGNC Symbol;Acc:1390]
CACNA2D4	2	93589	12	12p13.33	calcium channel, voltage-dependent, alpha 2/delta subunit 4 [Source:HGNC Symbol;Acc:20202]
CCND2	2	894	12	12p13.32	cyclin D2 [Source:HGNC Symbol;Acc:1583]
CCND3	2	896	6	6p21.1	cyclin D3 [Source:HGNC Symbol;Acc:1585]
CD274	2	29126	9	9p24.1	CD274 molecule [Source:HGNC Symbol;Acc:17635]
CDK6	2	1021	7	7q21.2	cyclin-dependent kinase 6 [Source:HGNC Symbol;Acc:1777]
COL4A1	2	1282	13	13q34	collagen, type IV, alpha 1 [Source:HGNC Symbol;Acc:2202]
COX18	2	285521	4	4q13.3	COX18 cytochrome c oxidase assembly homolog (S. cerevisiae) [Source:HGNC Symbol;Acc:26801]
CTF1	2	1489	16	16p11.2	cardiotrophin 1 [Source:HGNC Symbol;Acc:2499]
DCP1B	2	196513	12	12p13.33	DCP1 decapping enzyme homolog B (S. cerevisiae) [Source:HGNC Symbol;Acc:24451]
DCUN1D1	2	54165	3	3q26.33	DCN1, defective in cullin neddylation 1, domain containing 1 (S. cerevisiae) [Source:HGNC Symbol;Acc:18184]
DDAH1	2	23576	1	1p22.3	dimethylarginine dimethylaminohydrolase 1 [Source:HGNC Symbol;Acc:2715]
DLG5	2	9231	10	10q22.3	discs, large homolog 5 (Drosophila) [Source:HGNC Symbol;Acc:2904]
DNAJC5	2	80331	20	20q13.33	DnaJ (Hsp40) homolog, subfamily C, member 5 [Source:HGNC Symbol;Acc:16235]
EFCAB4B	2	84766	12	12p13.32	EF-hand calcium binding domain 4B [Source:HGNC Symbol;Acc:28657]
EPHX3	2	79852	19	19p13.11	epoxide hydrolase 3 [Source:HGNC Symbol;Acc:23760]
ETNK2	2	55224	1	1q32.1	ethanolamine kinase 2 [Source:HGNC Symbol;Acc:25575]
FAM133B	2	257415	7	7q21.2	family with sequence similarity 133, member B [Source:HGNC Symbol;Acc:28629]
FAM169B	2	283777	15	15q26.3	family with sequence similarity 169, member B [Source:HGNC Symbol;Acc:26835]
FAM208B	2	54906	10	10p15.1	family with sequence similarity 208, member B [Source:HGNC Symbol;Acc:23484]
FAM213A	2	84293	10	10q22.3	family with sequence similarity 213, member A [Source:HGNC Symbol;Acc:28651]
FBXL14	2	144699	12	12p13.33	F-box and leucine-rich repeat protein 14 [Source:HGNC Symbol;Acc:28624]
FBXL19	2	54620	16	16p11.2	F-box and leucine-rich repeat protein 19 [Source:HGNC Symbol;Acc:25300]
FBXL19-AS1	2	283932	16	16p11.2	FBXL19 antisense RNA 1 (head to head) [Source:HGNC Symbol;Acc:27557]
FGF23	2	8074	12	12p13.32	fibroblast growth factor 23 [Source:HGNC Symbol;Acc:3680]
FGF6	2	2251	12	12p13.32	fibroblast growth factor 6 [Source:HGNC Symbol;Acc:3684]
FKBP4	2	2288	12	12p13.33	FK506 binding protein 4, 59kDa [Source:HGNC Symbol;Acc:3720]
FLJ46066	2	NA	3	3q26.33	NA
FOXM1	2	2305	12	12p13.33	forkhead box M1 [Source:HGNC Symbol;Acc:3818]
FRS3	2	10817	6	6p21.1	fibroblast growth factor receptor substrate 3 [Source:HGNC Symbol;Acc:16970]
GDI2	2	2665	10	10p15.1	GDP dissociation inhibitor 2 [Source:HGNC Symbol;Acc:4227]
GLTSCR1L	2	NA	6	6p21.1	NA
GMEB2	2	26205	20	20q13.33	glucocorticoid modulatory element binding protein 2 [Source:HGNC Symbol;Acc:4371]
GPR160	2	26996	3	3q26.2	G protein-coupled receptor 160 [Source:HGNC Symbol;Acc:23693]
GTPBP2	2	54676	6	6p21.1	GTP binding protein 2 [Source:HGNC Symbol;Acc:4670]
GTPBP4	2	23560	10	10p15.3	GTP binding protein 4 [Source:HGNC Symbol;Acc:21535]
GUCA1A	2	2978	6	6p21.1	guanylate cyclase activator 1A (retina) [Source:HGNC Symbol;Acc:4678]
GUCA1B	2	2979	6	6p21.1	guanylate cyclase activator 1B (retina) [Source:HGNC Symbol;Acc:4679]
HELZ2	2	NA	20	20q13.33	NA
HEYL	2	26508	1	1p34.3	hairy/enhancer-of-split related with YRPW motif-like [Source:HGNC Symbol;Acc:4882]
HPCAL4	2	51440	1	1p34.3	hippocalcin like 4 [Source:HGNC Symbol;Acc:18212]
IDI1	2	3422	10	10p15.3	isopentenyl-diphosphate delta isomerase 1 [Source:HGNC Symbol;Acc:5387]
IDI2	2	91734	10	10p15.3	isopentenyl-diphosphate delta isomerase 2 [Source:HGNC Symbol;Acc:23487]
IDI2-AS1	2	55853	10	10p15.3	IDI2 antisense RNA 1 [Source:HGNC Symbol;Acc:30885]
IFLTD1	2	160492	12	12p12.1	intermediate filament tail domain containing 1 [Source:HGNC Symbol;Acc:26683]
IFNG	2	3458	12	12q15	interferon, gamma [Source:HGNC Symbol;Acc:5438]
IGF1R	2	3480	15	15q26.3	insulin-like growth factor 1 receptor [Source:HGNC Symbol;Acc:5465]
IKBKB	2	3551	8	8p11.21	inhibitor of kappa light polypeptide gene enhancer in B-cells, kinase beta [Source:HGNC Symbol;Acc:5960]
IL22	2	50616	12	12q15	interleukin 22 [Source:HGNC Symbol;Acc:14900]
IL26	2	55801	12	12q15	interleukin 26 [Source:HGNC Symbol;Acc:17119]
IRS2	2	8660	13	13q34	insulin receptor substrate 2 [Source:HGNC Symbol;Acc:6126]
IRX2	2	153572	5	5p15.33	iroquois homeobox 2 [Source:HGNC Symbol;Acc:14359]
IRX4	2	50805	5	5p15.33	iroquois homeobox 4 [Source:HGNC Symbol;Acc:6129]
ITFG2	2	100507424	12	12p13.33	integrin alpha FG-GAP repeat containing 2 [Source:HGNC Symbol;Acc:30879]
IVL	2	3713	1	1q21.2	involucrin [Source:HGNC Symbol;Acc:6187]
KCNMA1	2	3778	10	10q22.3	potassium large conductance calcium-activated channel, subfamily M, alpha member 1 [Source:HGNC Symbol;Acc:6284]
KCTD1	2	284252	18	18q11.2	potassium channel tetramerisation domain containing 1 [Source:HGNC Symbol;Acc:18249]
KDR	2	3791	4	4q12	kinase insert domain receptor (a type III receptor tyrosine kinase) [Source:HGNC Symbol;Acc:6307]
KISS1	2	3814	1	1q32.1	KiSS-1 metastasis-suppressor [Source:HGNC Symbol;Acc:6341]
KIT	2	3815	4	4q12	v-kit Hardy-Zuckerman 4 feline sarcoma viral oncogene homolog [Source:HGNC Symbol;Acc:6342]
LAMP3	2	27074	3	3q26.33	lysosomal-associated membrane protein 3 [Source:HGNC Symbol;Acc:14582]
LARP4B	2	23185	10	10p15.3	La ribonucleoprotein domain family, member 4B [Source:HGNC Symbol;Acc:28987]
LAX1	2	54900	1	1q32.1	lymphocyte transmembrane adaptor 1 [Source:HGNC Symbol;Acc:26005]
LCE1A	2	353131	1	1q21.2	late cornified envelope 1A [Source:HGNC Symbol;Acc:29459]
LELP1	2	149018	1	1q21.2	late cornified envelope-like proline-rich 1 [Source:HGNC Symbol;Acc:32046]
LETM2	2	137994	8	8p11.23	leucine zipper-EF-hand containing transmembrane protein 2 [Source:HGNC Symbol;Acc:14648]
LEUTX	2	342900	19	19q13.2	leucine twenty homeobox [Source:HGNC Symbol;Acc:31953]
LGSN	2	51557	6	6q12	lengsin, lens protein with glutamine synthetase domain [Source:HGNC Symbol;Acc:21016]
LIME1	2	54923	20	20q13.33	Lck interacting transmembrane adaptor 1 [Source:HGNC Symbol;Acc:26016]
LINC00176	2	284739	20	20q13.33	long intergenic non-protein coding RNA 176 [Source:HGNC Symbol;Acc:27655]
LINC00266-1	2	140849	20	20q13.33	long intergenic non-protein coding RNA 266-1 [Source:HGNC Symbol;Acc:16202]
LOC100128164	2	NA	3	3q26.2	NA
LOC100130357	2	NA	6	6p25.1	NA
LOC100271702	2	NA	12	12p13.33	NA
LOC100292680	2	NA	12	12p13.33	NA
LOC100506810	2	NA	1	1q42.3	NA
LOC100507424	2	NA	12	12p13.33	NA
LOC283440	2	NA	12	12p13.33	NA
LOR	2	4014	1	1q21.2	loricrin [Source:HGNC Symbol;Acc:6663]
LPCAT1	2	79888	5	5p15.33	lysophosphatidylcholine acyltransferase 1 [Source:HGNC Symbol;Acc:25718]
LRRC31	2	79782	3	3q26.2	leucine rich repeat containing 31 [Source:HGNC Symbol;Acc:26261]
LRRIQ4	2	344657	3	3q26.2	leucine-rich repeats and IQ motif containing 4 [Source:HGNC Symbol;Acc:34298]
LRRN2	2	10446	1	1q32.1	leucine rich repeat neuronal 2 [Source:HGNC Symbol;Acc:16914]
LRTM2	2	654429	12	12p13.33	leucine-rich repeats and transmembrane domains 2 [Source:HGNC Symbol;Acc:32443]
MACF1	2	23499	1	1p34.3	microtubule-actin crosslinking factor 1 [Source:HGNC Symbol;Acc:13664]
MAD2L1BP	2	9587	6	6p21.1	MAD2L1 binding protein [Source:HGNC Symbol;Acc:21059]
MBL1P	2	100288974	10	10q22.3	mannose-binding lectin (protein A) 1, pseudogene [Source:HGNC Symbol;Acc:6921]
MCCC1	2	56922	3	3q26.33	methylcrotonoyl-CoA carboxylase 1 (alpha) [Source:HGNC Symbol;Acc:6936]
MDM1	2	56890	12	12q15	Mdm1 nuclear protein homolog (mouse) [Source:HGNC Symbol;Acc:29917]
MED20	2	9477	6	6p21.1	mediator complex subunit 20 [Source:HGNC Symbol;Acc:16840]
MRPL36	2	64979	5	5p15.33	mitochondrial ribosomal protein L36 [Source:HGNC Symbol;Acc:14490]
MRPL47	2	57129	3	3q26.33	mitochondrial ribosomal protein L47 [Source:HGNC Symbol;Acc:16652]
MRPS10	2	55173	6	6p21.1	mitochondrial ribosomal protein S10 [Source:HGNC Symbol;Acc:14502]
MRPS18A	2	55168	6	6p21.1	mitochondrial ribosomal protein S18A [Source:HGNC Symbol;Acc:14515]
MYO16	2	23026	13	13q34	myosin XVI [Source:HGNC Symbol;Acc:29822]
MYT1	2	4661	20	20q13.33	myelin transcription factor 1 [Source:HGNC Symbol;Acc:7622]
NDUFB5	2	4711	3	3q26.33	NADH dehydrogenase (ubiquinone) 1 beta subcomplex, 5, 16kDa [Source:HGNC Symbol;Acc:7700]
NDUFS6	2	4726	5	5p15.33	NADH dehydrogenase (ubiquinone) Fe-S protein 6, 13kDa (NADH-coenzyme Q reductase) [Source:HGNC Symbol;Acc:7713]
NEDD9	2	4739	6	6p24.2	neural precursor cell expressed, developmentally down-regulated 9 [Source:HGNC Symbol;Acc:7733]
NKX2-1	2	7080	14	14q13.3	NK2 homeobox 1 [Source:HGNC Symbol;Acc:11825]
NPBWR2	2	2832	20	20q13.33	neuropeptides B/W receptor 2 [Source:HGNC Symbol;Acc:4530]
NRIP2	2	83714	12	12p13.33	nuclear receptor interacting protein 2 [Source:HGNC Symbol;Acc:23078]
NT5C1A	2	84618	1	1p34.3	5'-nucleotidase, cytosolic IA [Source:HGNC Symbol;Acc:17819]
OPRL1	2	4987	20	20q13.33	opiate receptor-like 1 [Source:HGNC Symbol;Acc:8155]
PABPC4	2	8761	1	1p34.3	poly(A) binding protein, cytoplasmic 4 (inducible form) [Source:HGNC Symbol;Acc:8557]
PARP11	2	57097	12	12p13.32	poly (ADP-ribose) polymerase family, member 11 [Source:HGNC Symbol;Acc:1186]
PCMTD2	2	55251	20	20q13.33	protein-L-isoaspartate (D-aspartate) O-methyltransferase domain containing 2 [Source:HGNC Symbol;Acc:15882]
PDCD1LG2	2	80380	9	9p24.1	programmed cell death 1 ligand 2 [Source:HGNC Symbol;Acc:18731]
PEX5L	2	51555	3	3q26.33	peroxisomal biogenesis factor 5-like [Source:HGNC Symbol;Acc:30024]
PGLYRP3	2	114771	1	1q21.2	peptidoglycan recognition protein 3 [Source:HGNC Symbol;Acc:30014]
PGLYRP4	2	57115	1	1q21.2	peptidoglycan recognition protein 4 [Source:HGNC Symbol;Acc:30015]
PGPEP1L	2	145814	15	15q26.3	pyroglutamyl-peptidase I-like [Source:HGNC Symbol;Acc:27080]
PHACTR1	2	221692	6	6p25.1	phosphatase and actin regulator 1 [Source:HGNC Symbol;Acc:20990]
PHC3	2	80012	3	3q26.2	polyhomeotic homolog 3 (Drosophila) [Source:HGNC Symbol;Acc:15682]
PHF3	2	23469	6	6q12	PHD finger protein 3 [Source:HGNC Symbol;Acc:8921]
PLEKHA6	2	22874	1	1q32.1	pleckstrin homology domain containing, family A member 6 [Source:HGNC Symbol;Acc:17053]
PLGRKT	2	55848	9	9p24.1	plasminogen receptor, C-terminal lysine transmembrane protein [Source:HGNC Symbol;Acc:23633]
POLR3A	2	11128	10	10q22.3	polymerase (RNA) III (DNA directed) polypeptide A, 155kDa [Source:HGNC Symbol;Acc:30074]
POP4	2	10775	19	19q12	processing of precursor 4, ribonuclease P/MRP subunit (S. cerevisiae) [Source:HGNC Symbol;Acc:30081]
PPIEL	2	728448	1	1p34.3	peptidylprolyl isomerase E-like pseudogene [Source:HGNC Symbol;Acc:33195]
PPIF	2	10105	10	10q22.3	peptidylprolyl isomerase F [Source:HGNC Symbol;Acc:9259]
PPP1R15B	2	84919	1	1q32.1	protein phosphatase 1, regulatory subunit 15B [Source:HGNC Symbol;Acc:14951]
PPP1R1B	2	84152	17	17q12	protein phosphatase 1, regulatory (inhibitor) subunit 1B [Source:HGNC Symbol;Acc:9287]
PRICKLE4	2	100188893	6	6p21.1	prickle homolog 4 (Drosophila) [Source:HGNC Symbol;Acc:16805]
PRKCI	2	5584	3	3q26.2	protein kinase C, iota [Source:HGNC Symbol;Acc:9404]
PRPF6	2	24148	20	20q13.33	PRP6 pre-mRNA processing factor 6 homolog (S. cerevisiae) [Source:HGNC Symbol;Acc:15860]
PRPH2	2	5961	6	6p21.1	peripherin 2 (retinal degeneration, slow) [Source:HGNC Symbol;Acc:9942]
PTK6	2	5753	20	20q13.33	PTK6 protein tyrosine kinase 6 [Source:HGNC Symbol;Acc:9617]
RAD51AP1	2	10635	12	12p13.32	RAD51 associated protein 1 [Source:HGNC Symbol;Acc:16956]
RAP1B	2	5908	12	12q15	RAP1B, member of RAS oncogene family [Source:HGNC Symbol;Acc:9857]
REN	2	5972	1	1q32.1	renin [Source:HGNC Symbol;Acc:9958]
RGS19	2	10287	20	20q13.33	regulator of G-protein signaling 19 [Source:HGNC Symbol;Acc:13735]
RHNO1	2	83695	12	12p13.33	RAD9-HUS1-RAD1 interacting nuclear orphan 1 [Source:HGNC Symbol;Acc:28206]
RPS24	2	6229	10	10q22.3	ribosomal protein S24 [Source:HGNC Symbol;Acc:10411]
RSPH9	2	221421	6	6p21.1	radial spoke head 9 homolog (Chlamydomonas) [Source:HGNC Symbol;Acc:21057]
RTEL1	2	51750	20	20q13.33	regulator of telomere elongation helicase 1 [Source:HGNC Symbol;Acc:15888]
S100A12	2	6283	1	1q21.2	S100 calcium binding protein A12 [Source:HGNC Symbol;Acc:10489]
S100A8	2	6279	1	1q21.2	S100 calcium binding protein A8 [Source:HGNC Symbol;Acc:10498]
S100A9	2	6280	1	1q21.2	S100 calcium binding protein A9 [Source:HGNC Symbol;Acc:10499]
SAMD10	2	140700	20	20q13.33	sterile alpha motif domain containing 10 [Source:HGNC Symbol;Acc:16129]
SAMD7	2	344658	3	3q26.2	sterile alpha motif domain containing 7 [Source:HGNC Symbol;Acc:25394]
SEC61G	2	23480	7	7p11.2	Sec61 gamma subunit [Source:HGNC Symbol;Acc:18277]
SEC62	2	7095	3	3q26.2	SEC62 homolog (S. cerevisiae) [Source:HGNC Symbol;Acc:11846]
SFTA3	2	253970	14	14q13.3	surfactant associated 3 [Source:HGNC Symbol;Acc:18387]
SFTPD	2	6441	10	10q22.3	surfactant protein D [Source:HGNC Symbol;Acc:10803]
SKIL	2	6498	3	3q26.2	SKI-like oncogene [Source:HGNC Symbol;Acc:10897]
SLC2A4RG	2	56731	20	20q13.33	SLC2A4 regulator [Source:HGNC Symbol;Acc:15930]
SMCP	2	4184	1	1q21.2	sperm mitochondria-associated cysteine-rich protein [Source:HGNC Symbol;Acc:6962]
SNORA55	2	677834	1	1p34.3	small nucleolar RNA, H/ACA box 55 [Source:HGNC Symbol;Acc:32649]
SNORA70G	2	100379132	12	12q15	small nucleolar RNA, H/ACA box 70G [Source:HGNC Symbol;Acc:34359]
SNRPE	2	6635	1	1q32.1	small nuclear ribonucleoprotein polypeptide E [Source:HGNC Symbol;Acc:11161]
SOX13	2	9580	1	1q32.1	SRY (sex determining region Y)-box 13 [Source:HGNC Symbol;Acc:11192]
SOX18	2	54345	20	20q13.33	SRY (sex determining region Y)-box 18 [Source:HGNC Symbol;Acc:11194]
SPRR1A	2	6698	1	1q21.2	small proline-rich protein 1A [Source:HGNC Symbol;Acc:11259]
SPRR1B	2	6699	1	1q21.2	small proline-rich protein 1B [Source:HGNC Symbol;Acc:11260]
SPRR2A	2	6700	1	1q21.2	small proline-rich protein 2A [Source:HGNC Symbol;Acc:11261]
SPRR2B	2	6701	1	1q21.2	small proline-rich protein 2B [Source:HGNC Symbol;Acc:11262]
SPRR2C	2	6702	1	1q21.2	small proline-rich protein 2C (pseudogene) [Source:HGNC Symbol;Acc:11263]
SPRR2D	2	6703	1	1q21.2	small proline-rich protein 2D [Source:HGNC Symbol;Acc:11264]
SPRR2E	2	6704	1	1q21.2	small proline-rich protein 2E [Source:HGNC Symbol;Acc:11265]
SPRR2F	2	6705	1	1q21.2	small proline-rich protein 2F [Source:HGNC Symbol;Acc:11266]
SPRR2G	2	6706	1	1q21.2	small proline-rich protein 2G [Source:HGNC Symbol;Acc:11267]
SPRR3	2	6707	1	1q21.2	small proline-rich protein 3 [Source:HGNC Symbol;Acc:11268]
SPRR4	2	163778	1	1q21.2	small proline-rich protein 4 [Source:HGNC Symbol;Acc:23173]
SRMS	2	6725	20	20q13.33	src-related kinase lacking C-terminal regulatory tyrosine and N-terminal myristylation sites [Source:HGNC Symbol;Acc:11298]
STMN3	2	50861	20	20q13.33	stathmin-like 3 [Source:HGNC Symbol;Acc:15926]
SYNM	2	23336	15	15q26.3	synemin, intermediate filament protein [Source:HGNC Symbol;Acc:24466]
TACC3	2	10460	4	4p16.3	transforming, acidic coiled-coil containing protein 3 [Source:HGNC Symbol;Acc:11524]
TAF4B	2	6875	18	18q11.2	TAF4b RNA polymerase II, TATA box binding protein (TBP)-associated factor, 105kDa [Source:HGNC Symbol;Acc:11538]
TAF8	2	129685	6	6p21.1	TAF8 RNA polymerase II, TATA box binding protein (TBP)-associated factor, 43kDa [Source:HGNC Symbol;Acc:17300]
TBC1D7	2	51256	6	6p25.1	TBC1 domain family, member 7 [Source:HGNC Symbol;Acc:21066]
TBCC	2	6903	6	6p21.1	tubulin folding cofactor C [Source:HGNC Symbol;Acc:11580]
TCEA2	2	6919	20	20q13.33	transcription elongation factor A (SII), 2 [Source:HGNC Symbol;Acc:11614]
TEAD4	2	7004	12	12p13.33	TEA domain family member 4 [Source:HGNC Symbol;Acc:11717]
TNFRSF6B	2	8771	20	20q13.33	tumor necrosis factor receptor superfamily, member 6b, decoy [Source:HGNC Symbol;Acc:11921]
TPD52L2	2	7165	20	20q13.33	tumor protein D52-like 2 [Source:HGNC Symbol;Acc:12007]
TRERF1	2	55809	6	6p21.1	transcriptional regulating factor 1 [Source:HGNC Symbol;Acc:18273]
TSPAN9	2	10867	12	12p13.33	tetraspanin 9 [Source:HGNC Symbol;Acc:21640]
TUBD1	2	51174	17	17q23.1	tubulin, delta 1 [Source:HGNC Symbol;Acc:16811]
TULP3	2	7289	12	12p13.33	tubby like protein 3 [Source:HGNC Symbol;Acc:12425]
UBR2	2	23304	6	6p21.1	ubiquitin protein ligase E3 component n-recognin 2 [Source:HGNC Symbol;Acc:21289]
UCKL1	2	54963	20	20q13.33	uridine-cytidine kinase 1-like 1 [Source:HGNC Symbol;Acc:15938]
UCKL1-AS1	2	NA	20	20q13.33	NA
USP13	2	8975	3	3q26.33	ubiquitin specific peptidase 13 (isopeptidase T-3) [Source:HGNC Symbol;Acc:12611]
USP49	2	25862	6	6p21.1	ubiquitin specific peptidase 49 [Source:HGNC Symbol;Acc:20078]
VSTM2B	2	342865	19	19q12	V-set and transmembrane domain containing 2B [Source:HGNC Symbol;Acc:33595]
WDR37	2	22884	10	10p15.3	WD repeat domain 37 [Source:HGNC Symbol;Acc:31406]
WHSC1L1	2	54904	8	8p11.23	Wolf-Hirschhorn syndrome candidate 1-like 1 [Source:HGNC Symbol;Acc:12767]
WNT5B	2	81029	12	12p13.33	wingless-type MMTV integration site family, member 5B [Source:HGNC Symbol;Acc:16265]
ZBTB46	2	140685	20	20q13.33	zinc finger and BTB domain containing 46 [Source:HGNC Symbol;Acc:16094]
ZC3H11A	2	9877	1	1q32.1	zinc finger CCCH-type containing 11A [Source:HGNC Symbol;Acc:29093]
ZGPAT	2	84619	20	20q13.33	zinc finger, CCCH-type with G patch domain [Source:HGNC Symbol;Acc:15948]
ZMIZ1	2	57178	10	10q22.3	zinc finger, MIZ-type containing 1 [Source:HGNC Symbol;Acc:16493]
ZNF217	2	7764	20	20q13.32	zinc finger protein 217 [Source:HGNC Symbol;Acc:13009]
ZNF512B	2	57473	20	20q13.33	zinc finger protein 512B [Source:HGNC Symbol;Acc:29212]
* Study indicates the number of studies in which a gene was amplified as defined by GISTIC2.
